# Supplementary material for: 4D-DIA Proteomics Uncovers New Insights into Host Salivary Response Following SARS-CoV-2 Omicron Infection
Source: J Proteome Res. 2025 Jan 13;24(2):499–514. doi: 10.1021/acs.jproteome.4c00630 (PMC11812090; doi:10.1021/acs.jproteome.4c00630)
Supplement: Supplementary file 1 — pr4c00630_si_001.xlsx [file pr4c00630_si_001.xlsx]

## Sheet: DEPS
	Differentially Expressed Proteins (DEPS) in the COVID-19 positive group		Students' t-test
Protein Acession	Protein	Genes	log2FC	q-value	Regulation in COVID-19 Pos
Q96RM1	Small proline-rich protein 2F	SPRR2F	3.17291	0	up-regulated
P30046	D-dopachrome decarboxylase	DDT	3.13506	0	up-regulated
P27348	14-3-3 protein theta	YWHAQ	3.1156	0	up-regulated
P11684	Uteroglobin	SCGB1A1	2.9746	0.00183607	up-regulated
Q13835	Plakophilin-1	PKP1	2.88483	0	up-regulated
P54819	Adenylate kinase 2, mitochondrial	AK2	2.84203	0	up-regulated
P68371	Tubulin beta-4B chain	TUBB4B	2.79073	0	up-regulated
Q6ZN66	Guanylate-binding protein 6	GBP6	2.75138	0	up-regulated
Q6MZM9	Proline-rich protein 27	PRR27	2.52057	0	up-regulated
Q01130	Serine/arginine-rich splicing factor 2	SRSF2	2.5128	0	up-regulated
A0A0B4J1V0	Immunoglobulin heavy variable 3-15	IGHV3-15	2.49957	0	up-regulated
O95833	Chloride intracellular channel protein 3	CLIC3	2.49764	6.34921e-05	up-regulated
Q9NYL9	Tropomodulin-3	TMOD3	2.45108	0	up-regulated
P43251	Biotinidase	BTD	2.44826	0	up-regulated
P06576	ATP synthase subunit beta, mitochondrial	ATP5F1B	2.36475	0	up-regulated
A0A0G2JS06	Immunoglobulin lambda variable 5-39	IGLV5-39	2.35771	0	up-regulated
P24534	Elongation factor 1-beta	EEF1B2	2.3387	0	up-regulated
Q14914	Prostaglandin reductase 1	PTGR1	2.32182	0	up-regulated
Q92820	Gamma-glutamyl hydrolase	GGH	2.31563	0	up-regulated
P13667	Protein disulfide-isomerase A4	PDIA4	2.22245	0	up-regulated
O75976	Carboxypeptidase D	CPD	2.20735	0.000970874	up-regulated
Q9HDC9	Adipocyte plasma membrane-associated protein	APMAP	2.16644	0	up-regulated
P27105	Stomatin	STOM	2.13983	0	up-regulated
P50552	Vasodilator-stimulated phosphoprotein	VASP	2.09193	0	up-regulated
P68431	Histone H3.1	H3C1	2.07105	0	up-regulated
O60506	Heterogeneous nuclear ribonucleoprotein Q	SYNCRIP	2.05982	0	up-regulated
O95989	Diphosphoinositol polyphosphate phosphohydrolase 1	NUDT3	2.04912	0	up-regulated
P50990	T-complex protein 1 subunit theta	CCT8	2.03425	0.000144578	up-regulated
Q96S96	Phosphatidylethanolamine-binding protein 4	PEBP4	2.01265	9.87654e-05	up-regulated
P23396	Small ribosomal subunit protein uS3	RPS3	1.99997	0	up-regulated
O94919	Endonuclease domain-containing 1 protein	ENDOD1	1.99632	0	up-regulated
Q04837	Single-stranded DNA-binding protein, mitochondrial	SSBP1	1.96682	7.01754e-05	up-regulated
Q8N6Q3	CD177 antigen	CD177	1.9666	7.27273e-05	up-regulated
O75131	Copine-3	CPNE3	1.96085	0	up-regulated
P08865	Small ribosomal subunit protein uS2	RPSA	1.87382	0	up-regulated
P04430	Immunoglobulin kappa variable 1-16	IGKV1-16	1.86337	5.97015e-05	up-regulated
P05386	Large ribosomal subunit protein P1	RPLP1	1.86328	0.0017479	up-regulated
O00584	Ribonuclease T2	RNASET2	1.83986	0	up-regulated
O14773	Tripeptidyl-peptidase 1	TPP1	1.81425	0	up-regulated
Q9H0W9	Ester hydrolase C11orf54	C11orf54	1.80195	0.000112676	up-regulated
Q96KP4	Cytosolic non-specific dipeptidase	CNDP2	1.79453	0	up-regulated
Q9Y6N5	Sulfide:quinone oxidoreductase, mitochondrial	SQOR	1.78863	0.000102564	up-regulated
Q00610	Clathrin heavy chain 1	CLTC	1.75631	0	up-regulated
P61019	Ras-related protein Rab-2A	RAB2A	1.75185	0	up-regulated
O00151	PDZ and LIM domain protein 1	PDLIM1	1.7491	0	up-regulated
P05455	Lupus La protein	SSB	1.73984	9.7561e-05	up-regulated
P01019	Angiotensinogen	AGT	1.68988	0	up-regulated
P25786	Proteasome subunit alpha type-1	PSMA1	1.68189	0.000115942	up-regulated
Q15084	Protein disulfide-isomerase A6	PDIA6	1.68009	0.000105263	up-regulated
P51148	Ras-related protein Rab-5C	RAB5C	1.6732	0.00114815	up-regulated
P63220	Small ribosomal subunit protein eS21	RPS21	1.66154	0.00280916	up-regulated
Q16769	Glutaminyl-peptide cyclotransferase	QPCT	1.66045	0	up-regulated
Q13011	Delta(3,5)-Delta(2,4)-dienoyl-CoA isomerase, mitochondrial	ECH1	1.65676	0.00127273	up-regulated
P12814	Alpha-actinin-1	ACTN1	1.65244	0.000510638	up-regulated
P46976	Glycogenin-1	GYG1	1.65199	0.000612245	up-regulated
P10412	Histone H1.4	H1-4	1.64765	0.00484507	up-regulated
O15145	Actin-related protein 2/3 complex subunit 3	ARPC3	1.64405	0	up-regulated
O00462	Beta-mannosidase	MANBA	1.63856	0	up-regulated
P37802	Transgelin-2	TAGLN2	1.63591	0.00109434	up-regulated
Q9Y646	Carboxypeptidase Q	CPQ	1.63196	0	up-regulated
Q9H4A4	Aminopeptidase B	RNPEP	1.62524	6.55738e-05	up-regulated
Q16777	Histone H2A type 2-C	H2AC20	1.62386	0.00068	up-regulated
P30040	Endoplasmic reticulum resident protein 29	ERP29	1.61648	7.14286e-05	up-regulated
P08637	Low affinity immunoglobulin gamma Fc region receptor III-A	FCGR3A	1.61063	0.00548966	up-regulated
Q00169	Phosphatidylinositol transfer protein alpha isoform	PITPNA	1.60419	0.00180645	up-regulated
Q16851	UTP--glucose-1-phosphate uridylyltransferase	UGP2	1.59531	0	up-regulated
P0CF74	Immunoglobulin lambda constant 6	IGLC6	1.5744	0	up-regulated
P61981	14-3-3 protein gamma	YWHAG	1.57014	0.00434783	up-regulated
P19878	Neutrophil cytosol factor 2	NCF2	1.56647	0.000111111	up-regulated
Q9Y5Z4	Heme-binding protein 2	HEBP2	1.56269	0.001	up-regulated
Q15582	Transforming growth factor-beta-induced protein ig-h3	TGFBI	1.55909	0.0152727	up-regulated
P04899	Guanine nucleotide-binding protein G(i) subunit alpha-2	GNAI2	1.54677	0	up-regulated
Q15185	Prostaglandin E synthase 3	PTGES3	1.53138	6.45161e-05	up-regulated
P21128	Uridylate-specific endoribonuclease	ENDOU	1.52013	0.00110476	up-regulated
Q6YHK3	CD109 antigen	CD109	1.51432	5.88235e-05	up-regulated
Q562R1	Beta-actin-like protein 2	ACTBL2	1.51386	0.000188235	up-regulated
Q13838	Spliceosome RNA helicase DDX39B	DDX39B	1.51016	0.000387097	up-regulated
P30048	Thioredoxin-dependent peroxide reductase, mitochondrial	PRDX3	1.50695	0.00457143	up-regulated
P63244	Small ribosomal subunit protein RACK1	RACK1	1.49497	0	up-regulated
P62495	Eukaryotic peptide chain release factor subunit 1	ETF1	1.46405	0.00176667	up-regulated
P07686	Beta-hexosaminidase subunit beta	HEXB	1.46264	6.77966e-05	up-regulated
P04003	C4b-binding protein alpha chain	C4BPA	1.45272	0.000224719	up-regulated
O75367	Core histone macro-H2A.1	MACROH2A1	1.45271	6.06061e-05	up-regulated
P28070	Proteasome subunit beta type-4	PSMB4	1.45232	0.00134513	up-regulated
P13693	Translationally-controlled tumor protein	TPT1	1.45135	0.000186047	up-regulated
O60814	Histone H2B type 1-K	H2BC12	1.43274	0.000583333	up-regulated
P02545	Prelamin-A/C	LMNA	1.43042	0.0450943	up-regulated
P02042	Hemoglobin subunit delta	HBD	1.42911	0.0068	up-regulated
O43707	Alpha-actinin-4	ACTN4	1.42039	0.00108411	up-regulated
P00739	Haptoglobin-related protein	HPR	1.41322	0.00506294	up-regulated
P61160	Actin-related protein 2	ACTR2	1.40196	0.00136842	up-regulated
Q9BS26	Endoplasmic reticulum resident protein 44	ERP44	1.40182	0	up-regulated
Q86UX7	Fermitin family homolog 3	FERMT3	1.39498	0.000106667	up-regulated
P05387	Large ribosomal subunit protein P2	RPLP2	1.38766	0.000101266	up-regulated
P62258	14-3-3 protein epsilon	YWHAE	1.38761	0.00851852	up-regulated
P18510	Interleukin-1 receptor antagonist protein	IL1RN	1.37682	0.00716883	up-regulated
Q07812	Apoptosis regulator BAX	BAX	1.37014	0.0033985	up-regulated
Q13630	GDP-L-fucose synthase	GFUS	1.36876	0	up-regulated
Q01459	Di-N-acetylchitobiase	CTBS	1.36325	0.00021978	up-regulated
Q9BQR3	Serine protease 27	PRSS27	1.35969	0.00135652	up-regulated
Q9UHG3	Prenylcysteine oxidase 1	PCYOX1	1.34563	6.66667e-05	up-regulated
P31947	14-3-3 protein sigma	SFN	1.33478	0.0183556	up-regulated
P10253	Lysosomal alpha-glucosidase	GAA	1.32441	0.000618557	up-regulated
P51993	4-galactosyl-N-acetylglucosaminide 3-alpha-L-fucosyltransferase FUT6	FUT6	1.32275	0	up-regulated
O15031	Plexin-B2	PLXNB2	1.30949	0	up-regulated
Q13185	Chromobox protein homolog 3	CBX3	1.30311	0.000109589	up-regulated
P15531	Nucleoside diphosphate kinase A	NME1	1.29925	6.25e-05	up-regulated
P62701	Small ribosomal subunit protein eS4, X isoform	RPS4X	1.29774	0.000686869	up-regulated
P06396	Gelsolin	GSN	1.28534	0	up-regulated
P49720	Proteasome subunit beta type-3	PSMB3	1.28434	0.00204724	up-regulated
P06865	Beta-hexosaminidase subunit alpha	HEXA	1.28113	0.000227273	up-regulated
O60259	Kallikrein-8	KLK8	1.27875	0.00177778	up-regulated
Q9NZ08	Endoplasmic reticulum aminopeptidase 1	ERAP1	1.26739	0.00264615	up-regulated
P07910	Heterogeneous nuclear ribonucleoproteins C1/C2	HNRNPC	1.26695	0.00391111	up-regulated
P27824	Calnexin	CANX	1.25729	0.000142857	up-regulated
O95497	Pantetheinase	VNN1	1.2522	0.00150427	up-regulated
Q01518	Adenylyl cyclase-associated protein 1	CAP1	1.24575	0.00132143	up-regulated
Q8TE68	Epidermal growth factor receptor kinase substrate 8-like protein 1	EPS8L1	1.23981	0.00411765	up-regulated
O75368	Adapter SH3BGRL	SH3BGRL	1.22613	0.001792	up-regulated
P36871	Phosphoglucomutase-1	PGM1	1.2128	0.00121101	up-regulated
P09211	Glutathione S-transferase P	GSTP1	1.21269	0.00182114	up-regulated
P16422	Epithelial cell adhesion molecule	EPCAM	1.19546	0.0001	up-regulated
P47897	Glutamine--tRNA ligase	QARS1	-1.27185	0.00553425	down-regulated
P01597	Immunoglobulin kappa variable 1-39	IGKV1-39	-1.33537	6.89655e-05	down-regulated
P05362	Intercellular adhesion molecule 1	ICAM1	-1.33628	0.000108108	down-regulated
Q9UJJ9	N-acetylglucosamine-1-phosphotransferase subunit gamma	GNPTG	-1.3451	0.00185124	down-regulated
P55259	Pancreatic secretory granule membrane major glycoprotein GP2	GP2	-1.5912	0.000222222	down-regulated
Q9UKR0	Kallikrein-12	KLK12	-1.6198	0.0012973	down-regulated
P33908	Mannosyl-oligosaccharide 1,2-alpha-mannosidase IA	MAN1A1	-1.74503	0.000114286	down-regulated
P23588	Eukaryotic translation initiation factor 4B	EIF4B	-1.75723	6.15385e-05	down-regulated
Q13438	Protein OS-9	OS9	-1.91934	0	down-regulated
P62857	Small ribosomal subunit protein eS28	RPS28	-1.96343	0	down-regulated
P22528	Cornifin-B	SPRR1B	-2.01788	0.000505263	down-regulated
P62888	Large ribosomal subunit protein eL30	RPL30	-2.05646	0	down-regulated
Q99674	Cell growth regulator with EF hand domain protein 1	CGREF1	-2.1499	0	down-regulated
P07476	Involucrin	IVL	-2.61872	0	down-regulated
P15515	Histatin-1	HTN1	-4.45088	0	down-regulated
