# Supplementary material for: 4D-DIA Proteomics Uncovers New Insights into Host Salivary Response Following SARS-CoV-2 Omicron Infection
Source: J Proteome Res. 2025 Jan 13;24(2):499–514. doi: 10.1021/acs.jproteome.4c00630 (PMC11812090; doi:10.1021/acs.jproteome.4c00630)
Supplement: Supplementary file 2 — pr4c00630_si_002.xlsx [file pr4c00630_si_002.xlsx]

## Sheet: Sheet1
	Gene Ontology Analysis of up-regulated proteins in the COVID-19 positive group. Terms were filtered out by Revigo to eliminate redundancy
type	GO	Term	Count	%	PValue	Genes	List Total	Pop Hits	Pop Total	Fold Enrichment	Bonferroni	Benjamini	FDR
BP	GO:0040029	regulation of gene expression, epigenetic	11	8.20896	1.03518e-14	8354, 8355, 8352, 8353, 8358, 9555, 8356, 8357, 8968, 8350, 8351	130	33	19256	49.3744	8.56981e-12	8.5816e-12	8.54019e-12
BP	GO:0032200	telomere organization	10	7.46269	8.67107e-14	8354, 8355, 8352, 8353, 8358, 8356, 8357, 8968, 8350, 8351	130	27	19256	54.8604	7.1968e-11	3.59416e-11	3.57682e-11
BP	GO:0006334	nucleosome assembly	12	8.95522	9.8902e-09	8354, 8355, 8352, 3008, 8353, 8358, 9555, 8356, 8357, 8968, 8350, 8351	130	159	19256	11.1791	8.20883e-06	2.73299e-06	2.7198e-06
BP	GO:0010467	gene expression	10	7.46269	5.13536e-07	8354, 8355, 8352, 8353, 8358, 8356, 8357, 8968, 8350, 8351	130	143	19256	10.3583	0.000426144	8.51443e-05	8.47335e-05
BP	GO:0002181	cytoplasmic translation	7	5.22388	3.16032e-05	6188, 6176, 6227, 6191, 3921, 6181, 10399	130	90	19256	11.5207	0.02589	0.0043665	0.00434543
BP	GO:0006457	protein folding	7	5.22388	0.00113573	23071, 9601, 10130, 821, 10728, 10694, 10961	130	174	19256	5.95897	0.610618	0.134503	0.133854
BP	GO:0009313	oligosaccharide catabolic process	3	2.23881	0.0028128	1486, 4126, 3074	130	12	19256	37.0308	0.903471	0.291476	0.29007
BP	GO:0050885	neuromuscular process controlling balance	4	2.98507	0.00407737	2548, 1200, 3074, 3073	130	48	19256	12.3436	0.96633	0.320462	0.318916
BP	GO:0007040	lysosome organization	4	2.98507	0.00457588	2548, 1200, 3074, 3073	130	50	19256	11.8498	0.977778	0.320462	0.318916
BP	GO:0042981	regulation of apoptotic process	7	5.22388	0.00486855	7178, 6188, 81, 4830, 183, 581, 87	130	233	19256	4.45005	0.982591	0.320462	0.318916
BP	GO:0043171	peptide catabolic process	3	2.23881	0.00502535	10404, 1200, 51752	130	16	19256	27.7731	0.984725	0.320462	0.318916
BP	GO:0005975	carbohydrate metabolic process	6	4.47761	0.00563703	2548, 1486, 5236, 4126, 3074, 3073	130	169	19256	5.25881	0.990831	0.333793	0.332182
BP	GO:0032930	positive regulation of superoxide anion generation	3	2.23881	0.00635151	2950, 57126, 2771	130	18	19256	24.6872	0.994951	0.351027	0.349333
BP	GO:0005978	glycogen biosynthetic process	3	2.23881	0.00942348	2992, 10728, 7360	130	22	19256	20.1986	0.999614	0.488254	0.485898
BP	GO:0043616	keratinocyte proliferation	3	2.23881	0.0140103	135228, 2810, 11202	130	27	19256	16.4581	0.999992	0.622682	0.619678
BP	GO:0007417	central nervous system development	5	3.73134	0.0142992	686, 2950, 1200, 221833, 2934	130	139	19256	5.32817	0.999994	0.622682	0.619678
BP	GO:0098869	cellular oxidant detoxification	4	2.98507	0.0144747	2950, 10935, 100187828, 3045	130	76	19256	7.79595	0.999994	0.622682	0.619678
BP	GO:0042744	hydrogen peroxide catabolic process	3	2.23881	0.0150225	10935, 100187828, 3045	130	28	19256	15.8703	0.999997	0.622682	0.619678
BP	GO:0007015	actin filament organization	5	3.73134	0.0160822	8407, 29766, 10487, 2934, 87	130	144	19256	5.14316	0.999999	0.634865	0.631801
BP	GO:0006508	proteolysis	10	7.46269	0.0184025	10404, 8909, 1200, 83886, 55748, 1362, 51752, 3250, 11202, 6051	130	593	19256	2.49786	1	0.669159	0.66593
BP	GO:0007159	leukocyte cell-cell adhesion	3	2.23881	0.0193725	7264, 57126, 83706	130	32	19256	13.8865	1	0.669159	0.66593
BP	GO:0006807	nitrogen compound metabolic process	3	2.23881	0.0193725	686, 8876, 221833	130	32	19256	13.8865	1	0.669159	0.66593
BP	GO:0051651	maintenance of location in cell	2	1.49254	0.0265308	3074, 3073	130	4	19256	74.0615	1	0.814594	0.810664
BP	GO:0030209	dermatan sulfate catabolic process	2	1.49254	0.0265308	3074, 3073	130	4	19256	74.0615	1	0.814594	0.810664
BP	GO:0006605	protein targeting	3	2.23881	0.0308034	7532, 7531, 10971	130	41	19256	10.8383	1	0.912002	0.907601
BP	GO:0071346	cellular response to interferon-gamma	4	2.98507	0.0319952	10097, 10492, 163351, 2934	130	103	19256	5.75235	1	0.913382	0.908975
BP	GO:0006768	biotin metabolic process	2	1.49254	0.0330536	686, 221833	130	5	19256	59.2492	1	0.913382	0.908975
BP	GO:0098609	cell-cell adhesion	5	3.73134	0.0409816	9124, 8876, 29766, 5317, 4072	130	193	19256	3.83739	1	1	0.996377
BP	GO:0051603	proteolysis involved in cellular protein catabolic process	3	2.23881	0.0442676	5691, 5692, 5682	130	50	19256	8.88738	1	1	0.996377
BP	GO:0006689	ganglioside catabolic process	2	1.49254	0.0459695	3074, 3073	130	7	19256	42.3209	1	1	0.996377
BP	GO:0031334	positive regulation of protein complex assembly	3	2.23881	0.0491593	6188, 10399, 581	130	53	19256	8.38433	1	1	0.996377
CC	GO:0070062	extracellular exosome	95	70.8955	5.91668e-60	7045, 10094, 10130, 8895, 10097, 5862, 6191, 9022, 163351, 7360, 83706, 2548, 3557, 1213, 1652, 28970, 8968, 8407, 10694, 51449, 10971, 7178, 345651, 7532, 7531, 10383, 9555, 25797, 23654, 221833, 3250, 2040, 23052, 686, 2950, 204, 8338, 100037417, 5306, 7408, 3921, 157310, 8354, 7264, 8355, 8352, 8353, 5682, 6451, 8358, 8356, 8357, 2771, 1362, 8350, 8351, 3183, 6051, 4072, 57126, 55748, 5236, 58…	134	2241	20521	6.49195	1.4555e-57	1.4555e-57	1.31942e-57
CC	GO:0005576	extracellular region	49	36.5672	4.49347e-15	28938, 7045, 10097, 83706, 2548, 8968, 8407, 10694, 10383, 25797, 221833, 3250, 23052, 686, 2950, 2992, 722, 8354, 8355, 135228, 8352, 8353, 8358, 8876, 8356, 8357, 8350, 8351, 3183, 6051, 8909, 5236, 11202, 2528, 7356, 28448, 183, 3074, 23071, 23593, 83886, 3542, 8836, 51752, 81, 8635, 10487, 87, 2934	134	2172	20521	3.45486	1.09246e-12	5.52696e-13	5.01021e-13
CC	GO:0000786	nucleosome	14	10.4478	9.17901e-12	8354, 8355, 8352, 8353, 8358, 8356, 9555, 8357, 8350, 8351, 3008, 85236, 8968, 8338	134	143	20521	14.9929	2.25803e-09	7.52679e-10	6.82307e-10
CC	GO:0042470	melanosome	11	8.20896	1.19376e-09	9601, 1213, 7531, 1200, 10130, 821, 5862, 8836, 10961, 5878, 2040	134	102	20521	16.5153	2.93665e-07	7.34163e-08	6.65522e-08
CC	GO:0005925	focal adhesion	18	13.4328	2.62502e-09	9124, 6188, 345651, 6176, 7532, 7531, 10094, 10097, 8895, 6191, 6181, 1213, 81, 7408, 10487, 10971, 2934, 87	134	428	20521	6.44054	6.45755e-07	1.29151e-07	1.17076e-07
CC	GO:0005615	extracellular space	36	26.8657	1.3592e-08	135228, 28938, 7045, 6451, 9601, 10130, 1362, 6051, 8909, 3557, 1652, 85236, 11202, 7178, 345651, 7356, 183, 221833, 3250, 2040, 10404, 28782, 2810, 2214, 686, 2950, 1486, 722, 3542, 8836, 81, 51752, 100037417, 8635, 87, 2934	134	1931	20521	2.85505	3.34361e-06	5.5727e-07	5.05168e-07
CC	GO:0005829	cytosol	61	45.5224	5.14759e-06	10094, 10130, 8895, 10097, 5862, 10492, 3045, 6191, 7360, 2107, 3557, 1213, 10935, 6227, 8407, 6427, 4688, 10694, 10971, 1933, 6705, 7178, 7532, 7531, 10383, 23052, 2950, 2992, 5306, 7408, 3921, 7264, 135228, 6176, 5682, 6451, 2771, 3183, 85236, 55748, 5236, 11165, 10399, 5691, 6188, 5692, 4000, 6741, 1891, 183, 6181, 3073, 581, 2810, 100187828, 10728, 51752, 4830, 54869, 87, 2934	134	5537	20521	1.68713	0.00126551	0.000158288	0.000143489
CC	GO:0032991	macromolecular complex	17	12.6866	1.07713e-05	8354, 8355, 8352, 8353, 8358, 8356, 8357, 8350, 8351, 3183, 1213, 10935, 10728, 8968, 81, 10971, 54869	134	692	20521	3.76215	0.00264626	0.000294417	0.00026689
CC	GO:0035577	azurophil granule membrane	6	4.47761	4.00944e-05	2548, 8876, 8895, 4126, 5878, 2040	134	59	20521	15.5737	0.00981495	0.000876435	0.000794492
CC	GO:0005764	lysosome	10	7.46269	0.000133228	10404, 2548, 1213, 1200, 1486, 4126, 8635, 51449, 3074, 3073	134	295	20521	5.19125	0.032245	0.00252109	0.00228538
CC	GO:1904813	ficolin-1-rich granule lumen	7	5.22388	0.00016521	2950, 10097, 2992, 5236, 25797, 10694, 2934	134	125	20521	8.57594	0.0398301	0.00290298	0.00263156
CC	GO:0022626	cytosolic ribosome	6	4.47761	0.000349119	2107, 6188, 6176, 6227, 6191, 3921	134	93	20521	9.88012	0.0823125	0.00529353	0.00479861
CC	GO:0005737	cytoplasm	56	41.791	0.000365813	10094, 8895, 10097, 10492, 9022, 7360, 2107, 7919, 10935, 1652, 6227, 10694, 10971, 1933, 7178, 345651, 7532, 7531, 10383, 2950, 204, 2992, 100037417, 5306, 7408, 3921, 9124, 6176, 5682, 6451, 2771, 8909, 5236, 11165, 5317, 10399, 11202, 5691, 6188, 5692, 7356, 22949, 6741, 6181, 581, 10404, 2810, 23593, 10728, 51752, 81, 4830, 506, 10487, 87, 2934	134	5636	20521	1.52164	0.0860748	0.00529353	0.00479861
CC	GO:0072562	blood microparticle	7	5.22388	0.000396395	100187828, 722, 3045, 183, 3250, 2040, 2934	134	147	20521	7.29247	0.0929272	0.0054174	0.0049109
CC	GO:0015629	actin cytoskeleton	8	5.97015	0.00158679	10094, 10097, 81, 8407, 7408, 3183, 2934, 87	134	261	20521	4.694	0.32339	0.0205448	0.0186239
CC	GO:1990904	ribonucleoprotein complex	8	5.97015	0.00250372	6188, 6176, 6741, 10492, 6227, 81, 6191, 3183	134	283	20521	4.3291	0.460271	0.0307958	0.0279165
CC	GO:0031838	haptoglobin-hemoglobin complex	3	2.23881	0.00310327	100187828, 3045, 3250	134	13	20521	35.3404	0.534475	0.0363525	0.0329537
CC	GO:0030864	cortical actin cytoskeleton	4	2.98507	0.0051873	81, 10487, 2934, 87	134	54	20521	11.3438	0.721795	0.0580034	0.0525803
CC	GO:1904724	tertiary granule lumen	4	2.98507	0.00574298	5236, 8836, 25797, 3250	134	56	20521	10.9387	0.757522	0.0614249	0.0556819
CC	GO:0005839	proteasome core complex	3	2.23881	0.00733842	5691, 5692, 5682	134	20	20521	22.9713	0.836658	0.0752188	0.0681861
CC	GO:0016020	membrane	50	37.3134	0.00980913	10094, 10097, 10492, 3045, 6191, 9022, 83706, 2548, 1213, 8968, 4688, 10971, 345651, 7532, 7531, 23654, 2040, 23052, 2992, 3921, 157310, 8354, 8355, 8352, 8353, 5682, 8358, 8876, 8356, 8357, 2771, 1362, 8350, 8351, 3183, 2528, 6188, 1891, 3074, 6181, 3073, 581, 2214, 57136, 100187828, 821, 51752, 4830, 506, 10961	134	5595	20521	1.36856	0.911518	0.0928095	0.0841322
CC	GO:1905379	beta-N-acetylhexosaminidase complex	2	1.49254	0.0129206	3074, 3073	134	2	20521	153.142	0.959205	0.117721	0.106715
CC	GO:0005634	nucleus	52	38.806	0.015722	10094, 8895, 10097, 5862, 10492, 9022, 7360, 7919, 28970, 8968, 6427, 7178, 7531, 10383, 9555, 221833, 3008, 2950, 8338, 5306, 3921, 8354, 8355, 8352, 8353, 5682, 6451, 8358, 8356, 8357, 8350, 8351, 3183, 85236, 11165, 5317, 10399, 5691, 6188, 5692, 4000, 6742, 6741, 581, 2810, 10728, 8836, 81, 4830, 506, 11335, 2934	134	6021	20521	1.3226	0.979724	0.133423	0.120948
CC	GO:0005788	endoplasmic reticulum lumen	7	5.22388	0.0157287	23071, 9601, 10130, 821, 51752, 8635, 10961	134	310	20521	3.45804	0.979758	0.133423	0.120948
CC	GO:0005844	polysome	3	2.23881	0.0264212	6188, 5682, 6191	134	39	20521	11.7801	0.998622	0.203133	0.184141
CC	GO:0005840	ribosome	5	3.73134	0.0267569	6188, 6176, 6227, 6191, 10399	134	174	20521	4.40063	0.998734	0.203133	0.184141
CC	GO:0042995	cell projection	5	3.73134	0.0272496	10097, 81, 7408, 87, 83706	134	175	20521	4.37548	0.998882	0.203133	0.184141
CC	GO:0005654	nucleoplasm	36	26.8657	0.0302405	8354, 8355, 8352, 8353, 5682, 8358, 8356, 8895, 8357, 10492, 2771, 6191, 8350, 8351, 3183, 3557, 7919, 85236, 10935, 28970, 55748, 6227, 8968, 6427, 10694, 5317, 10399, 5691, 7178, 6188, 5692, 4000, 9555, 10728, 11335, 3921	134	3972	20521	1.38799	0.999476	0.218799	0.198342
CC	GO:0034774	secretory granule lumen	4	2.98507	0.0397352	2950, 2992, 10694, 2934	134	116	20521	5.28075	0.999953	0.279282	0.25317
MF	GO:0030527	structural constituent of chromatin	14	10.4478	3.91805e-13	8354, 8355, 8352, 8353, 8358, 8356, 9555, 8357, 8350, 8351, 3008, 85236, 8968, 8338	131	106	18883	19.038	1.242e-10	1.24594e-10	1.23027e-10
MF	GO:0045296	cadherin binding	18	13.4328	7.4243e-11	8354, 8355, 8352, 8353, 8358, 7531, 8356, 8357, 8350, 8351, 2810, 8968, 8407, 10694, 5317, 7408, 10399, 54869	131	320	18883	8.10816	2.3535e-08	1.18046e-08	1.16562e-08
MF	GO:0046982	protein heterodimerization activity	16	11.9403	4.74959e-08	8354, 8355, 8352, 8353, 8358, 7531, 8356, 9555, 8357, 8350, 8351, 3073, 581, 85236, 8968, 8338	131	375	18883	6.15019	1.50561e-05	5.03456e-06	4.97123e-06
MF	GO:0003723	RNA binding	26	19.403	2.17685e-05	5682, 9601, 8895, 10492, 6191, 3183, 8909, 2107, 7919, 1213, 6227, 6427, 10399, 7178, 6188, 7532, 7531, 6742, 6741, 3008, 722, 821, 81, 4830, 8635, 3921	131	1475	18883	2.54086	0.00687693	0.00173059	0.00170882
MF	GO:0003779	actin binding	10	7.46269	0.000584151	9124, 10094, 10097, 81, 29766, 7408, 10487, 54869, 2934, 87	131	340	18883	4.23956	0.169087	0.037152	0.0366847
MF	GO:0016811	hydrolase activity, acting on carbon-nitrogen (but not peptide) bonds, in linear amides	3	2.23881	0.00204135	686, 8876, 221833	131	10	18883	43.2435	0.476789	0.108192	0.106831
MF	GO:0005515	protein binding	103	76.8657	0.00335764	7045, 10094, 10097, 10130, 8895, 10492, 6191, 1213, 10935, 28970, 6227, 8407, 4688, 7178, 345651, 10383, 2040, 3008, 23052, 2950, 5306, 3921, 9124, 5682, 4072, 57126, 11165, 5317, 11202, 5691, 5692, 4000, 7356, 1891, 2214, 57136, 821, 8836, 11335, 10487, 5862, 3045, 9022, 7360, 2107, 3557, 7919, 8968, 6427, 10694, 51449, 10971, 1933, 7532, 7531, 9555, 25797, 23654, 204, 2992, 722, 7408, 157310, 7…	131	12707	18883	1.16841	0.655672	0.152533	0.150614
MF	GO:0098641	cadherin binding involved in cell-cell adhesion	3	2.23881	0.00669507	9124, 29766, 4072	131	18	18883	24.0242	0.8811	0.263205	0.259894
MF	GO:0003756	protein disulfide isomerase activity	3	2.23881	0.00744919	23071, 9601, 10130	131	19	18883	22.7597	0.906541	0.263205	0.259894
MF	GO:0003735	structural constituent of ribosome	6	4.47761	0.00975966	6188, 6176, 6227, 6191, 3921, 6181	131	188	18883	4.60037	0.955355	0.290906	0.287246
MF	GO:0031492	nucleosomal DNA binding	4	2.98507	0.0106417	3008, 9555, 8338, 3183	131	66	18883	8.73606	0.966342	0.290906	0.287246
MF	GO:0004553	hydrolase activity, hydrolyzing O-glycosyl compounds	3	2.23881	0.0117567	2548, 1486, 4126	131	24	18883	18.0181	0.976458	0.290906	0.287246
MF	GO:0047708	biotinidase activity	2	1.49254	0.013722	686, 221833	131	2	18883	144.145	0.987474	0.290906	0.287246
MF	GO:0033981	D-dopachrome decarboxylase activity	2	1.49254	0.013722	1652, 100037417	131	2	18883	144.145	0.987474	0.290906	0.287246
MF	GO:0005151	interleukin-1, Type II receptor binding	2	1.49254	0.013722	3557, 51752	131	2	18883	144.145	0.987474	0.290906	0.287246
MF	GO:0051015	actin filament binding	6	4.47761	0.0166198	10094, 10097, 81, 8407, 2934, 87	131	215	18883	4.02265	0.995072	0.330318	0.326163
MF	GO:0008426	protein kinase C inhibitor activity	2	1.49254	0.0205127	2810, 7532	131	3	18883	96.0967	0.998598	0.362391	0.357833
MF	GO:0050178	phenylpyruvate tautomerase activity	2	1.49254	0.0205127	1652, 100037417	131	3	18883	96.0967	0.998598	0.362391	0.357833
MF	GO:0005200	structural constituent of cytoskeleton	4	2.98507	0.0404155	4000, 10094, 10097, 10383	131	110	18883	5.24164	0.999998	0.516532	0.510034
MF	GO:0051434	BH3 domain binding	2	1.49254	0.0406078	10399, 581	131	6	18883	48.0483	0.999998	0.516532	0.510034
MF	GO:0031721	hemoglobin alpha binding	2	1.49254	0.0406078	100187828, 3045	131	6	18883	48.0483	0.999998	0.516532	0.510034
MF	GO:0050815	phosphoserine binding	2	1.49254	0.0406078	7532, 7531	131	6	18883	48.0483	0.999998	0.516532	0.510034
MF	GO:0005080	protein kinase C binding	3	2.23881	0.0498762	7532, 6427, 10399	131	52	18883	8.31606	1	0.610024	0.602351
