# Supplementary material for: 4D-DIA Proteomics Uncovers New Insights into Host Salivary Response Following SARS-CoV-2 Omicron Infection
Source: J Proteome Res. 2025 Jan 13;24(2):499–514. doi: 10.1021/acs.jproteome.4c00630 (PMC11812090; doi:10.1021/acs.jproteome.4c00630)
Supplement: Supplementary file 3 — pr4c00630_si_003.xlsx [file pr4c00630_si_003.xlsx]

## Sheet: Sheet1
	Molecular Complex Detection data
Protein Acession	Protein	Genes	log2FC	q-value	Regulation in COVID-19 positive group	Module	Biological Process/Pathways	FDR value	Genes
P05387	Large ribosomal subunit protein P2	RPLP2	1.38766	0.000101266	up-regulated	M1	GO: 002181 Cytoplasmatic translation	5.64e-16	RPS3|RPS21|RPLP1|ETF1|RPS4X|RPSA|RACK1|RPLP2
P63220	Small ribosomal subunit protein eS21	RPS21	1.66154	0.00280916	up-regulated	M1	HSA-156842 Eukaryotic Translation Elongation	2.14e-12	RPS3|RPS21|RPLP1|RPS4X|EEF1B2|RPSA|RPLP2
P62701	Small ribosomal subunit protein eS4, X isoform	RPS4X	1.29774	0.000686869	up-regulated	M1	HSA-72764 Eukaryotic Translation Termination	1.04e-11	RPS3|RPS21|RPLP1|ETF1|RPS4X|RPSA|RPLP2
P05386	Large ribosomal subunit protein P1	RPLP1	1.86328	0.0017479	up-regulated	M1
P08865	Small ribosomal subunit protein uS2	RPSA	1.87382	0	up-regulated	M1
P23396	Small ribosomal subunit protein uS3	RPS3	1.99997	0	up-regulated	M1
P63244	Small ribosomal subunit protein RACK1	RACK1	1.49497	0	up-regulated	M1
P62495	Eukaryotic peptide chain release factor subunit 1	ETF1	1.46405	0.00176667	up-regulated	M1
P13693	Translationally-controlled tumor protein	TPT1	1.45135	0.000186047	up-regulated	M1
P24534	Elongation factor 1-beta	EEF1B2	2.3387	0	up-regulated	M1
Q13185	Chromobox protein homolog 3	CBX3	1.30311	0.000109589	up-regulated	M2	HSA-427389 ERCC6 (CSB) and EHMT2 (G9a) positively regulate rRNA expression	0.816556	H2AC20|CBX3|H2BC12|H3C12
O60814	Histone H2B type 1-K	H2BC12	1.43274	0.000583333	up-regulated	M2	HSA-73772 RNA Polymerase I Promoter Escape	0.797711	H2AC20|CBX3|H2BC12|H3C12
Q16777	Histone H2A type 2-C	H2AC20	1.62386	0.00068	up-regulated	M2	HSA-2559583 Cellular Senescence	0.648298	H1-4|H2AC20|H2BC12|H3C12
P10412	Histone H1.4	H1-4	1.64765	0.00484507	up-regulated	M2
P68431	Histone H3.1	H3C1	2.07105	0	up-regulated	M2
P31947	14-3-3 protein sigma	SFN	1.33478	0.0183556	up-regulated	M3	HSA-111447 Activation of BAD and translocation to mitochondria	6.62e-10	YWHAE|YWHAG|SFN|YWHAQ
P61981	14-3-3 protein gamma	YWHAG	1.57014	0.00434783	up-regulated	M3	HSA-75035 Chk1/Chk2(Cds1) mediated inactivation of Cyclin B:Cdk1 complex	6.62e-10	YWHAE|YWHAG|SFN|YWHAQ
P62258	14-3-3 protein epsilon	YWHAE	1.38761	0.00851852	up-regulated	M3	HSA-9735871 SARS-CoV-2 targets host intracellular signaling and regulatory pathways	6.62e-10	YWHAE|YWHAG|SFN|YWHAQ
P27348	14-3-3 protein theta	YWHAQ	3.1156	0	up-regulated	M3
Q15084	Protein disulfide-isomerase A6	PDIA6	1.68009	0.000105263	up-regulated	M4	Hsa04141 Protein processing in endoplasmic reticulum	1.67e-06	CANX|ERP29|PDIA6|PDIA4
P13667	Protein disulfide-isomerase A4	PDIA4	2.22245	0	up-regulated	M4	GO:0006457 Protein folding	0.00023	CANX|ERP29|PDIA6|PDIA4
P30040	Endoplasmic reticulum resident protein 29	ERP29	1.61648	7.14286e-05	up-regulated	M4	GO:0009306 Protein secretion	0.0078	CANX|ERP29|PDIA4
P27824	Calnexin	CANX	1.25729	0.000142857	up-regulated	M4
O43707	Alpha-actinin-4	ACTN4	1.42039	0.00108411	up-regulated	M5	GO:0030036 Actin cytoskeleton organization	7.46e-06	VASP|ACTN4|PDLIM1|GSN|ACTR2|ACTN1
P12814	Alpha-actinin-1	ACTN1	1.65244	0.000510638	up-regulated	M5	GO:0007015 Actin filament organization	1.7e-05	VASP|PDLIM1|GSN|ACTR2|ACTN1
P06396	Gelsolin	GSN	1.28534	0	up-regulated	M5	Hsa04530 Tigh junction	2.14e-05	VASP|ACTN4|ACTR2|ACTN1
O00151	PDZ and LIM domain protein 1	PDLIM1	1.7491	0	up-regulated	M5
P50552	Vasodilator-stimulated phosphoprotein	VASP	2.09193	0	up-regulated	M5
P61160	Actin-related protein 2	ACTR2	1.40196	0.00136842	up-regulated	M5
P25786	Proteasome subunit alpha type-1	PSMA1	1.68189	0.000115942	up-regulated	M6	Hsa03050 Proteasome	4e-06	PSMB4|PSMA1|PSMB3
P49720	Proteasome subunit beta type-3	PSMB3	1.28434	0.00204724	up-regulated	M6	HSA-1169091 Activation of NF-kappaB in B cells	3.96e-05	PSMB4|PSMA1|PSMB3
P28070	Proteasome subunit beta type-4	PSMB4	1.45232	0.00134513	up-regulated	M6	HSA-1234176 ER-Phagosome pathway	3.96e-05	PSMB4|PSMA1|PSMB3
